# Supplementary material for: Effects of Bradyrhizobium Co-Inoculated with Bacillus and Paenibacillus on the Structure and Functional Genes of Soybean Rhizobacteria Community
Source: Genes (Basel). 2022 Oct 22;13(11):1922. doi: 10.3390/genes13111922 (PMC9689485; doi:10.3390/genes13111922)
Supplement: Supplementary file 1 [file genes-13-01922-s001.zip]

Archive with 3 entries (3 files):
- Figure S1. Relative abundance of predominant bacteria at class level.tif
- Figure S2. Classification results of gene function based on KEGG database.tif
- Supplementary Tables.xlsx
