# Supplementary material for: Effects of Bradyrhizobium Co-Inoculated with Bacillus and Paenibacillus on the Structure and Functional Genes of Soybean Rhizobacteria Community
Source: Genes (Basel). 2022 Oct 22;13(11):1922. doi: 10.3390/genes13111922 (PMC9689485; doi:10.3390/genes13111922)
Supplement: Supplementary file 1 [file genes-13-01922-s001.zip › Supplementary Tables.xlsx]

## Sheet: Table S1
Table S1. Diversity index of different treatments
	CK	R	RB	RP	RBP	F	P
chao1	23893.43±124.66a	24038.87±119.03a	23785.74±99.82a	23918.46±116.86a	23966.92±68.12a	0.756	0.577
ACE	23798.72±137.25a	23920.88±98,85a	23652.01±123.92a	23818.76±123.61a	23814.8±87.63a	0.693	0.614
simpson	0.98634±0.0003b	0.98618±0.00012b	0.98535±0.00027a	0.98612±0.00028ab	0.98598±0.00014ab	2.655	0.096
shannon	10.31±0.02a	10.30±0.01a	10.25±0.03a	10.29±0.03a	10.28±0.01a	1.517	0.27
Data are average ± standard error (n = 3), (P < 0.05).

## Sheet: Table S2
Table S2. The relative abundance of predominant bacterial classes
class	CK	R	RB	RP	RBP	F	P
unknown	27.84±0.25a	28.32±0.22a	27.47±0.69a	28.17±0.38a	28.42±0.35a	0.885	0.507
Actinobacteria	13.51±0.33b	13.34±0.28b	11.63±0.23a	12.49±0.32ab	12.89±0.38b	5.776	0.011
Alphaproteobacteria	12.57±0.26a	12.41±0.13a	12.96±0.74a	12.30±0.37a	12.24±0.26a	0.495	0.74
Betaproteobacteria	7.33±0.04ab	7.03±0.02a	7.85±0.03b	7.58±0.03b	7.33±0.09ab	3.886	0.037
unidentified	6.93±0.16a	7.05±0.08a	7.07±0.23a	7.09±0.15a	7.15±0.09a	0.28	0.884
Gammaproteobacteria	5.49±0.08a	5.30±0.09a	6.27±0.59a	5.41±0.24a	5.34±0.14a	1.829	0.2
Deltaproteobacteria	5.25±0.08a	5.44±0.13a	5.32±0.20a	5.47±0.13a	5.40±0.12a	0.476	0.753
Thermoleophilia	2.85±0.04c	2.74±0.05c	2.25±0.02a	2.43±0.09b	2.55±0.03b	22.335	0
Planctomycetia	2.38±0.01ab	2.44±0.04b	2.30±0.07a	2.40±0.03ab	2.35±0.02ab	2.032	0.166
Gemmatimonadetes_<class>	1.52±0.03a	1.56±0.01a	1.69±0.03b	1.72±0.01b	1.68±0.04b	10.283	0.001
Bacilli	1.13±0.03a	1.23±0.02ab	1.23±0.03ab	1.23±0.02ab	1.26±0.06b	2.106	0.155
Acidobacteriia	1.03±0.01a	1.05±0.01a	1.06±0.05a	1.06±0.02a	1.06±0.02a	0.173	0.947
Cytophagia	1.06±0.03a	1.08±0.05ab	1.23±0.02b	1.20±0.07ab	1.14±0.06ab	2.37	0.122
Chitinophagia	1.03±0.01a	0.93±0.03a	1.40±0.13b	1.09±0.03a	1.02±0.05a	7.289	0.005
Verrucomicrobiae	0.78±0.02a	0.80±0.04a	0.89±0.03b	0.83±0.01ab	0.82±0.00ab	2.761	0.088
Clostridia	0.73±0.01a	0.74±0.01a	0.71±0.01a	0.74±0.01a	0.74±0.01a	1.69	0.228
Acidimicrobiia	0.66±0.02c	0.59±0.02b	0.54±0.01a	0.57±0.02ab	0.60±0.01b	9.046	0.002
Rubrobacteria	0.62±0.02bc	0.65±0.01c	0.55±0.01a	0.60±0.01b	0.61±0.01bc	6.594	0.007
Sphingobacteriia	0.61±0.01a	0.59±0.01a	0.83±0.04b	0.67±0.03a	0.65±0.02a	13.713	0
Anaerolineae	0.57±0.01a	0.57±0.01a	0.57±0.03a	0.60±0.02a	0.57±0.00a	0.618	0.66
Data are average ± standard error (n = 3), (P < 0.05).

## Sheet: Table S3
Table S3. Classes with significant differences in bacterial abundance
Class	CK	R	RB	RP	RBP	F	P
Thermoleophilia	2.850±0.041c	2.739±0.049c	2.246±0.020a	2.439±0.086b	2.550±0.032b	22.3348	0
Nitriliruptoria	0.089±0.001c	0.085±0.002bc	0.075±0.001a	0.081±0.002b	0.085±0.001bc	13.5309	0
Betaproteobacteria	7.330±0.044ab	7.027±0.023a	7.849±0.334b	7.582±0.028b	7.329±0.086ab	3.8859	0.037
Bacteroidia	0.201±0.002a	0.200±0.002a	0.231±0.003c	0.218±0.007b	0.209±0.004ab	10.7473	0.001
Chitinophagia	1.026±0.009a	0.932±0.030a	1.398±0.132b	1.095±0.028a	1.025±0.053a	7.28882	0.005
Coriobacteriia	0.044±0c	0.043±0bc	0.039±0a	0.042±0b	0.043±0.001bc	21.5628	0
Sphingobacteriia	0.606±0.014a	0.587±0.005a	0.833±0.041b	0.666±0.034a	0.650±0.021a	13.7134	0
Balneolia	0.040±0a	0.041±0.001ab	0.044±0.001c	0.045±0.001c	0.043±0bc	8.5738	0.003
Gemmatimonadetes	1.516±0.026a	1.560±0.012a	1.686±0.031b	1.717±0.01b	1.679±0.043b	10.2826	0.001
Saprospiria	0.068±0.001a	0.067±0.001a	0.076±0.002b	0.077±0.004b	0.072±0.001ab	5.08652	0.017
Acidimicrobiia	0.662±0.016c	0.595±0.016b	0.539±0.007a	0.571±0.022ab	0.600±0.009b	9.04571	0.002
Limnochordia	0.0211±0.0001b	0.0214±0.0004b	0.0200±0.0003a	0.0206±0.0001ab	0.0210±0.0003b	3.67687	0.043
Actinobacteria	13.510±0.328b	13.340±0.282b	11.626±0.233a	12.490±0.321ab	12.886±0.384b	5.77632	0.011
Rubrobacteria	0.617±0.023bc	0.655±0.014c	0.545±0.013a	0.602±0.011b	0.610±0.014bc	6.59405	0.007
Ktedonobacteria	0.213±0.002b	0.217±0.001b	0.195±0.004a	0.210±0.003b	0.210±0.001b	9.45759	0.002
Dehalococcoidia	0.085±0b	0.088±0.001b	0.080±0.001a	0.085±0.001b	0.084±0.001b	7.84805	0.004
Data are average ± standard error (n = 3), (P < 0.05).

## Sheet: Table S4
Table S4. Orders with significant differences in bacterial abundance
Orders	CK	R	RB	RP	RBP	F	P
Catenulisporales	0.056±0d	0.055±0.001d	0.047±0.001a	0.050±0.001b	0.053±0c	29.075	0
Frankiales	0.352±0.003d	0.34±0.007cd	0.292±0.004a	0.314±0.006b	0.328±0.004bc	24.193	0
Thermoleophilales	0.084±0.002c	0.082±0.002c	0.067±0.001a	0.074±0.002b	0.077±0b	18.261	0
Hyphomonadales	0.0542±0.0001a	0.0566±0.0004a	0.0678±0.0044b	0.0548±0.0003a	0.0563±0.0003a	7.784	0.004
Micromonosporales	0.851±0.014cd	0.903±0.023d	0.702±0.015a	0.765±0.024b	0.8±0.009bc	18.308	0
Burkholderiales	4.012±0.024ab	3.685±0.062a	4.559±0.286c	4.300±0.102bc	4.053±0.03ab	5.515	0.013
Solirubrobacterales	2.766±0.039c	2.657±0.047c	2.179±0.02a	2.365±0.083b	2.473±0.031b	22.314	0
Cryptosporangiales	0.069±0.001c	0.069±0.001c	0.056±0.001a	0.062±0.001b	0.065±0.001b	25.395	0
Bacteroidales	0.157±0.001a	0.157±0.001a	0.181±0.003c	0.17±0.005b	0.164±0.003ab	12.545	0.001
Actinopolysporales	0.0115±0.0001d	0.0112±0.0001cd	0.0098±0.0001a	0.0104±0.0003ab	0.0106±0.0002bc	12.919	0.001
Nitriliruptorales	0.089±0.001c	0.085±0.002bc	0.075±0.001a	0.081±0.002b	0.085±0.001bc	13.531	0
Acidothermales	0.0239±0.0004d	0.0229±0.0005cd	0.0189±0.0003a	0.021±0.0005b	0.0217±0.0004bc	20.09	0
Kineosporiales	0.041±0.001c	0.040±0c	0.033±0.001a	0.036±0.001b	0.039±0.001bc	14.536	0
Corynebacteriales	1.651±0.024c	1.649±0.02c	1.441±0.026a	1.529±0.023b	1.563±0.025b	13.762	0
Jiangellales	0.148±0.004c	0.15±0.003c	0.121±0.003a	0.133±0.002b	0.141±0.004bc	14.901	0
Pseudonocardiales	1.268±0.012c	1.19±0.017b	1.046±0.011a	1.171±0.017b	1.162±0.012b	31.345	0
Actinomycetales	0.053±0c	0.052±0.001c	0.046±0.001a	0.049±0.001b	0.051±0.001bc	12.415	0.001
Chitinophagales	1.026±0.009a	0.932±0.03a	1.398±0.132b	1.095±0.028a	1.025±0.053a	7.289	0.005
Sphingobacteriales	0.597±0.013a	0.578±0.005a	0.822±0.040b	0.656±0.033a	0.64±0.021a	13.727	0
Balneolales	0.0404±0.0003a	0.0415±0.001ab	0.0444±0.0009c	0.0454±0.0006c	0.0435±0.0004bc	8.574	0.003
Nakamurellales	0.046±0.001c	0.046±0.001c	0.037±0.001a	0.041±0.001b	0.043±0.001bc	9.655	0.002
Gemmatimonadales	1.516±0.026a	1.56±0.012a	1.686±0.031b	1.717±0.010b	1.679±0.043b	10.283	0.001
Saprospirales	0.068±0.001a	0.067±0.001a	0.076±0.002b	0.077±0.004b	0.072±0.001ab	5.087	0.017
Gaiellales	0.301±0.01bc	0.313±0.008c	0.259±0.003a	0.28±0.004b	0.295±0.004bc	10.577	0.001
Coriobacteriales	0.0313±0.0001c	0.0307±0.0004bc	0.0278±0.0002a	0.0299±0.0003b	0.0309±0.0004bc	20.786	0
Acidimicrobiales	0.59±0.015c	0.53±0.014b	0.481±0.006a	0.509±0.02ab	0.535±0.008b	8.87	0.003
Limnochordales	0.0211±0.0001b	0.0214±0.0004b	0.02±0.0003a	0.0206±0.0001ab	0.021±0.0003b	3.677	0.043
Ktedonobacterales	0.177±0.002b	0.18±0.001b	0.161±0.004a	0.175±0.003b	0.174±0.001b	8.221	0.003
Iodidimonadales	0.0000006±0.0000006a	0.0000036±0.0000013ab	0.0000049±0.0000011ab	0.0000014±0.0000007a	0.0000088±0.0000042b	2.444	0.115
Pirellulales	0.639±0.003ab	0.666±0.012b	0.625±0.019a	0.666±0.009b	0.638±0.003ab	2.779	0.087
Sporichthyales	0.070±0.003b	0.061±0.002a	0.057±0a	0.062±0.003a	0.064±0.002ab	5.273	0.015
Streptomycetales	2.038±0.034c	1.986±0.03bc	1.743±0.03a	1.917±0.052b	1.934±0.018bc	10.496	0.001
Oligoflexales	0.000011±0.000003ab	0.000016±0.000002ab	0.000005±0.000005a	0.000022±0.000005b	0.000019±0.000001b	3.646	0.044
Chloroflexales	0.486±0.004b	0.499±0.01b	0.444±0.015a	0.477±0.004b	0.479±0.01b	4.552	0.024
Data are average ± standard error (n = 3), (P < 0.05).
